# Supplementary material for: Evaluation of Light-Dependent Photosynthetic Reactions in Reynoutria japonica Houtt. Leaves Grown at Different Light Conditions
Source: Front Plant Sci. 2021 Aug 4;12:612702. doi: 10.3389/fpls.2021.612702 (PMC8371261; doi:10.3389/fpls.2021.612702)
Supplement: Supplementary file 1 [file Data_Sheet_1.xlsx]

## Sheet: Table S1
Table S1. Distribution of light for 110 days
Day	Solar Noon (LST)	Sunrise Time (LST)	Sunset Time (LST)	Sunlight Duration (minutes)	True Solar Time (min)	Hour Angle (deg)	Solar Zenith Angle (deg)	Solar Azimuth Angle (deg cw from N)
1	11:56:07.933000	06:11:51.777000	17:40:24.090000	688.539	723.868	0.966944	50.5717	181.247
2	11:55:53.095000	06:10:00.753000	17:41:45.436000	691.745	724.115	1.02877	50.1825	181.335
3	11:55:37.900000	06:08:09.263000	17:43:06.536000	694.955	724.368	1.09208	49.7924	181.426
4	11:55:22.369000	06:06:17.341000	17:44:27.396000	698.168	724.627	1.1568	49.4016	181.52
5	11:55:06.522000	06:04:25.019000	17:45:48.025000	701.383	724.891	1.22283	49.0101	181.617
6	11:54:50.380000	06:02:32.330000	17:47:08.430000	704.602	725.16	1.29008	48.618	181.717
7	11:54:33.964000	06:00:39.307000	17:48:28.620000	707.822	725.434	1.35848	48.2255	181.82
8	11:54:17.293000	05:58:45.983000	17:49:48.604000	711.044	725.712	1.42794	47.8326	181.925
9	11:54:00.390000	05:56:52.388000	17:51:08.391000	714.267	725.994	1.49838	47.4395	182.033
10	11:53:43.273000	05:54:58.555000	17:52:27.991000	717.491	726.279	1.5697	47.0463	182.144
11	11:53:25.964000	05:53:04.517000	17:53:47.412000	720.715	726.567	1.64182	46.653	182.258
12	11:53:08.483000	05:51:10.303000	17:55:06.664000	723.939	726.859	1.71465	46.2598	182.373
13	11:52:50.851000	05:49:15.947000	17:56:25.756000	727.163	727.152	1.78812	45.8668	182.492
14	11:52:33.089000	05:47:21.478000	17:57:44.699000	730.387	727.449	1.86213	45.4741	182.612
15	11:52:15.215000	05:45:26.928000	17:59:03.502000	733.61	727.746	1.9366	45.0818	182.735
16	11:51:57.252000	05:43:32.328000	18:00:22.175000	736.831	728.046	2.01145	44.69	182.86
17	11:51:39.218000	05:41:37.710000	18:01:40.726000	740.05	728.346	2.08659	44.2988	182.988
18	11:51:21.134000	05:39:43.102000	18:02:59.167000	743.268	728.648	2.16194	43.9083	183.117
19	11:51:03.021000	05:37:48.537000	18:04:17.504000	746.483	728.95	2.23741	43.5186	183.248
20	11:50:44.897000	05:35:54.045000	18:05:35.749000	749.695	729.252	2.31293	43.1297	183.381
21	11:50:26.783000	05:33:59.657000	18:06:53.909000	752.904	729.554	2.3884	42.7419	183.516
22	11:50:08.698000	05:32:05.403000	18:08:11.993000	756.11	729.855	2.46376	42.3552	183.652
23	11:49:50.662000	05:30:11.315000	18:09:30.010000	759.312	730.156	2.53891	41.9696	183.79
24	11:49:32.694000	05:28:17.422000	18:10:47.967000	762.509	730.455	2.61377	41.5853	183.93
25	11:49:14.813000	05:26:23.755000	18:12:05.871000	765.702	730.753	2.68828	41.2024	184.071
26	11:48:57.038000	05:24:30.346000	18:13:23.730000	768.89	731.049	2.76234	40.821	184.213
27	11:48:39.388000	05:22:37.224000	18:14:41.551000	772.072	731.344	2.83588	40.4412	184.356
28	11:48:21.881000	05:20:44.422000	18:15:59.339000	775.249	731.635	2.90883	40.063	184.501
29	11:48:04.535000	05:18:51.970000	18:17:17.101000	778.419	731.924	2.9811	39.6865	184.646
30	11:47:47.370000	05:16:59.899000	18:18:34.841000	781.582	732.211	3.05263	39.3119	184.792
31	11:47:30.402000	05:15:08.241000	18:19:52.563000	784.739	732.493	3.12332	38.9393	184.939
32	11:47:13.650000	05:13:17.027000	18:21:10.273000	787.887	732.773	3.19313	38.5686	185.087
33	11:46:57.130000	05:11:26.288000	18:22:27.971000	791.028	733.048	3.26196	38.2001	185.235
34	11:46:40.860000	05:09:36.057000	18:23:45.663000	794.16	733.319	3.32975	37.8337	185.383
35	11:46:24.857000	05:07:46.366000	18:25:03.348000	797.283	733.586	3.39643	37.4697	185.531
36	11:46:09.137000	05:05:57.246000	18:26:21.028000	800.396	733.848	3.46193	37.108	185.68
37	11:45:53.717000	05:04:08.731000	18:27:38.703000	803.5	734.105	3.52618	36.7488	185.829
38	11:45:38.613000	05:02:20.852000	18:28:56.373000	806.592	734.356	3.58911	36.3921	185.977
39	11:45:23.839000	05:00:33.643000	18:30:14.035000	809.673	734.603	3.65067	36.0381	186.125
40	11:45:09.413000	04:58:47.138000	18:31:31.688000	812.743	734.843	3.71078	35.6867	186.272
41	11:44:55.348000	04:57:01.368000	18:32:49.327000	815.799	735.078	3.76938	35.3382	186.419
42	11:44:41.659000	04:55:16.368000	18:34:06.949000	818.843	735.306	3.82642	34.9925	186.566
43	11:44:28.360000	04:53:32.172000	18:35:24.548000	821.873	735.527	3.88183	34.6498	186.711
44	11:44:15.466000	04:51:48.814000	18:36:42.118000	824.888	735.742	3.93556	34.3102	186.855
45	11:44:02.989000	04:50:06.328000	18:37:59.650000	827.889	735.95	3.98755	33.9736	186.998
46	11:43:50.942000	04:48:24.748000	18:39:17.136000	830.873	736.151	4.03774	33.6403	187.14
47	11:43:39.339000	04:46:44.111000	18:40:34.566000	833.841	736.344	4.08609	33.3102	187.28
48	11:43:28.190000	04:45:04.451000	18:41:51.929000	836.791	736.53	4.13254	32.9835	187.418
49	11:43:17.508000	04:43:25.802000	18:43:09.213000	839.724	736.708	4.17705	32.6602	187.554
50	11:43:07.303000	04:41:48.202000	18:44:26.404000	842.637	736.878	4.21957	32.3405	187.689
51	11:42:57.587000	04:40:11.686000	18:45:43.487000	845.53	737.04	4.26006	32.0244	187.821
52	11:42:48.368000	04:38:36.289000	18:47:00.447000	848.403	737.194	4.29847	31.7119	187.951
53	11:42:39.657000	04:37:02.049000	18:48:17.265000	851.254	737.339	4.33476	31.4031	188.078
54	11:42:31.462000	04:35:29.002000	18:49:33.923000	854.082	737.476	4.36891	31.0982	188.203
55	11:42:23.792000	04:33:57.183000	18:50:50.401000	856.887	737.603	4.40087	30.7972	188.324
56	11:42:16.654000	04:32:26.632000	18:52:06.677000	859.667	737.722	4.43061	30.5002	188.443
57	11:42:10.055000	04:30:57.383000	18:53:22.728000	862.422	737.832	4.4581	30.2072	188.558
58	11:42:04.002000	04:29:29.475000	18:54:38.529000	865.151	737.933	4.48333	29.9184	188.67
59	11:41:58.500000	04:28:02.944000	18:55:54.056000	867.852	738.025	4.50625	29.6337	188.779
60	11:41:53.554000	04:26:37.828000	18:57:09.280000	870.524	738.107	4.52686	29.3533	188.883
61	11:41:49.169000	04:25:14.164000	18:58:24.174000	873.167	738.181	4.54513	29.0773	188.984
62	11:41:45.348000	04:23:51.990000	18:59:38.706000	875.779	738.244	4.56105	28.8057	189.081
63	11:41:42.094000	04:22:31.343000	19:00:52.846000	878.358	738.298	4.57461	28.5386	189.173
64	11:41:39.410000	04:21:12.259000	19:02:06.560000	880.905	738.343	4.58579	28.276	189.261
65	11:41:37.296000	04:19:54.777000	19:03:19.815000	883.417	738.378	4.5946	28.0181	189.344
66	11:41:35.753000	04:18:38.933000	19:04:32.574000	885.894	738.404	4.60103	27.7649	189.423
67	11:41:34.782000	04:17:24.764000	19:05:44.800000	888.334	738.42	4.60507	27.5165	189.497
68	11:41:34.381000	04:16:12.307000	19:06:56.456000	890.736	738.427	4.60675	27.273	189.565
69	11:41:34.549000	04:15:01.597000	19:08:07.500000	893.098	738.424	4.60605	27.0343	189.629
70	11:41:35.282000	04:13:52.671000	19:09:17.894000	895.42	738.412	4.60299	26.8007	189.687
71	11:41:36.579000	04:12:45.565000	19:10:27.593000	897.7	738.39	4.59759	26.5722	189.74
72	11:41:38.434000	04:11:40.313000	19:11:36.555000	899.937	738.359	4.58986	26.3488	189.787
73	11:41:40.843000	04:10:36.950000	19:12:44.736000	902.13	738.319	4.57982	26.1306	189.828
74	11:41:43.799000	04:09:35.510000	19:13:52.089000	904.276	738.27	4.5675	25.9177	189.864
75	11:41:47.298000	04:08:36.026000	19:14:58.569000	906.376	738.212	4.55293	25.7101	189.893
76	11:41:51.330000	04:07:38.532000	19:16:04.127000	908.427	738.145	4.53613	25.508	189.917
77	11:41:55.888000	04:06:43.059000	19:17:08.717000	910.428	738.069	4.51713	25.3114	189.935
78	11:42:00.962000	04:05:49.638000	19:18:12.287000	912.377	737.984	4.49599	25.1203	189.946
79	11:42:06.544000	04:04:58.298000	19:19:14.790000	914.275	737.891	4.47273	24.9349	189.952
80	11:42:12.622000	04:04:09.070000	19:20:16.174000	916.118	737.79	4.44741	24.7551	189.951
81	11:42:19.185000	04:03:21.982000	19:21:16.389000	917.907	737.68	4.42006	24.5812	189.944
82	11:42:26.221000	04:02:37.059000	19:22:15.383000	919.639	737.563	4.39075	24.413	189.931
83	11:42:33.717000	04:01:54.329000	19:23:13.104000	921.313	737.438	4.35951	24.2508	189.911
84	11:42:41.658000	04:01:13.814000	19:24:09.503000	922.928	737.306	4.32642	24.0945	189.885
85	11:42:50.032000	04:00:35.539000	19:25:04.525000	924.483	737.166	4.29153	23.9442	189.853
86	11:42:58.822000	03:59:59.524000	19:25:58.120000	925.977	737.02	4.25491	23.8	189.815
87	11:43:08.012000	03:59:25.789000	19:26:50.236000	927.407	736.866	4.21661	23.662	189.77
88	11:43:17.587000	03:58:54.353000	19:27:40.821000	928.774	736.707	4.17672	23.5302	189.72
89	11:43:27.529000	03:58:25.233000	19:28:29.826000	930.077	736.541	4.1353	23.4047	189.663
90	11:43:37.820000	03:57:58.442000	19:29:17.198000	931.313	736.37	4.09242	23.2854	189.601
91	11:43:48.442000	03:57:33.995000	19:30:02.889000	932.482	736.193	4.04816	23.1726	189.533
92	11:43:59.376000	03:57:11.901000	19:30:46.850000	933.582	736.01	4.0026	23.0662	189.459
93	11:44:10.601000	03:56:52.171000	19:31:29.032000	934.614	735.823	3.95583	22.9662	189.38
94	11:44:22.099000	03:56:34.811000	19:32:09.387000	935.576	735.632	3.90792	22.8729	189.295
95	11:44:33.849000	03:56:19.827000	19:32:47.871000	936.467	735.436	3.85896	22.786	189.206
96	11:44:45.829000	03:56:07.220000	19:33:24.439000	937.287	735.236	3.80904	22.7059	189.111
97	11:44:58.019000	03:55:56.992000	19:33:59.046000	938.034	735.033	3.75826	22.6323	189.012
98	11:45:10.395000	03:55:49.140000	19:34:31.651000	938.709	734.827	3.70669	22.5655	188.909
99	11:45:22.937000	03:55:43.662000	19:35:02.213000	939.309	734.618	3.65443	22.5055	188.801
100	11:45:35.622000	03:55:40.551000	19:35:30.694000	939.836	734.406	3.60157	22.4522	188.689
101	11:45:48.427000	03:55:39.798000	19:35:57.056000	940.288	734.193	3.54822	22.4057	188.574
102	11:46:01.328000	03:55:41.392000	19:36:21.265000	940.665	733.978	3.49447	22.3661	188.456
103	11:46:14.304000	03:55:45.321000	19:36:43.286000	940.966	733.762	3.4404	22.3334	188.334
104	11:46:27.329000	03:55:51.569000	19:37:03.090000	941.192	733.545	3.38613	22.3075	188.21
105	11:46:40.382000	03:56:00.118000	19:37:20.646000	941.342	733.327	3.33174	22.2886	188.083
106	11:46:53.438000	03:56:10.949000	19:37:35.928000	941.416	733.109	3.27734	22.2766	187.954
107	11:47:06.474000	03:56:24.038000	19:37:48.910000	941.415	732.892	3.22303	22.2715	187.823
108	11:47:19.466000	03:56:39.361000	19:37:59.570000	941.337	732.676	3.16889	22.2734	187.691
109	11:47:32.390000	03:56:56.893000	19:38:07.888000	941.183	732.46	3.11504	22.2823	187.557
110	11:47:45.224000	03:57:16.603000	19:38:13.845000	940.954	732.246	3.06157	22.2981	187.423
Calculations were performed using NOAA Solar Calculator NOOA (2021). Global Monitoring Laboratory. Available: https://www.esrl.noaa.gov/gmd/grad/solcalc/ [Accessed 8.2.2021.].

## Sheet: Table S2
Table S1. Substrate composition (FloraFin universal natural substrate)
Parameter	Unit	Value
Electic conductivity (E.C.)	ms/cm	1.0 - 2.0
Dry matter (DM 105 °C)	%	30.0 - 50.0
Organic matter	%	70.0 - 85.0
N	mg/L	100 - 200
P2O3	mg/L	100 - 150
K2O	mg/L	200 - 400
Heavy metals/DM
Zn	mg/kg	20
Cu	mg/kg	10.4
Cd	mg/kg	0.573
Pb	mg/kg	9
Ni	mg/kg	5.2
Cr	mg/kg	7.8
Hg	mg/kg	<0.01
The quantity of heavy metals is below the maximum permitted quantities according to the Ordinance of the Croatioan Ministry of Agriculture on the protection of agricultural land from pollution (NN 09/14).

## Sheet: Figure S1
Figure S1. Spectral characteristics of fluorescent tubes (Osram)
